# Supplementary material for: Correlation of microbiological yield with radiographic activity on chest computed tomography in cases of suspected pulmonary tuberculosis
Source: PLoS One. 2018 Aug 9;13(8):e0201748. doi: 10.1371/journal.pone.0201748 (PMC6084932; doi:10.1371/journal.pone.0201748)
Supplement: S1 File — (XLS) [file pone.0201748.s001.xls]

## Sheet: RAW DATA
NO	Sex	Age	C_Thyroid	C_Airway_Dz	C_Heart_Dz	C_Maliganacy	C_Hemato_Dz	C_CLD	C_Rheumatic	C_CKD	C_DM	C_Neurologic	C_CVA	C_immunologic	C_HIV	Radio_activity_Grade definitely_active=4 probably_active=3 indeterminate_activity=2 probably_inactive=1	BFS_specimen	BFS_AFB_stain	Culture_MTB	Culture_NTM	Culture_NTM_ID	TBPCR	C_B_Pneumococcus	C_B_other_streptococcus	C_B_StaphylococcusA	C_B_CONS	C_B_Pseudomonas	C_B_Stenotrophomonas	C_B_mycoplasma	C_B_Klebsiella	C_B_Haemophilus	C_B_Enterococcus	C_B_Enterobacter	C_B_Acinetobacter	C_B_Fungus_candica	C_B_Neisseria	C_B_Others	BFS Virus panel	Main_Dx	Other_Dx	Disease extent 0 : unilobar 1 : multi-lobar	RUL	RML	RLL	LUL	LML	LLL
1	M	79														indeterminate_activity	BW	0	0	0		0																	LCA		unilobe	0	0	0	1	0	0
2	M	57			1						1			1		probably_active	BAL	1	1	0		1													1				Microbiological_confirmed_PTB		multilobar	1	1	1	1	0	0
3	M	71														probably_active	BAL	1	1	0		1		1															Microbiological_confirmed_PTB		unilobe	1	0	0	0	0	0
4	M	82														definitely_active	BW	1	1	0		1	1																Microbiological_confirmed_PTB	Bacterial_pneumonia	multilobar	1	1	1	1	1	1
5	F	64														probably_inactive	BW		0	0		0															1		unidentified		unilobe	0	0	0	1	0	0
6	F	35														probably_active	BAL	0	1	0		1																	Microbiological_confirmed_PTB		unilobe	0	0	1	0	0	0
7	F	61														indeterminate_activity	BW		0	0		0								1									Bacterial_pneumonia		multilobar	1	1	0	0	1	1
8	M	27														probably_active	BAL	0	0	0		0																	Clinically_diagnosed_PTB		unilobe	0	0	0	1	0	0
9	F	66														probably_active	BW	0	0	0		1		1															Genotypically_diagnosed_PTB		unilobe	0	0	0	1	0	0
10	M	67														probably_active	BW	0	1	0		1		1															Microbiological_confirmed_PTB		multilobar	1	1	0	1	0	0
11	F	43														definitely_active	BW	1	1	0		1		1															Microbiological_confirmed_PTB		unilobe	1	0	0	0	0	0
12	M	29														definitely_active	BW	1	1	0		1																	Microbiological_confirmed_PTB		multilobar	1	0	0	1	0	0
13	M	27														definitely_active	BAL	1	1	0		1																	Microbiological_confirmed_PTB		unilobe	0	0	0	1	0	0
14	M	43														definitely_active	BAL		0	1	M. intracellulare	0																	PNTM		unilobe	1	0	0	0	0	0
15	F	80														probably_active	BW	1	1	0		1																	Microbiological_confirmed_PTB		unilobe	1	0	0	0	0	0
16	M	48				1										probably_active	BW	0	1	0		1																	Microbiological_confirmed_PTB		multilobar	0	0	1	0	1	1
17	M	26														probably_active	BW	0	1	0		1															1		Microbiological_confirmed_PTB		unilobe	1	0	0	0	0	0
18	M	33														definitely_active	BW	1	1	0		1		1															Microbiological_confirmed_PTB		multilobar	1	0	1	1	0	0
19	M	48														probably_active	BW		0	0		0		1															Clinically_diagnosed_PTB		multilobar	1	0	0	1	0	0
20	M	69														probably_active	BW	1	1	0		1		1															Microbiological_confirmed_PTB		unilobe	1	0	0	0	0	0
21	F	47														definitely_active	BW	1	1	0		1		1															Microbiological_confirmed_PTB		multilobar	0	0	1	0	1	1
22	M	42														definitely_active	BW	0	1	0		1				1													Microbiological_confirmed_PTB		multilobar	1	0	0	1	0	0
23	F	49				1										probably_inactive	BW		0	0		0		1															Bacterial_pneumonia		unilobe	0	0	1	0	0	0
24	F	67														definitely_active	BW	0	0	0		0															1		Bacterial_pneumonia		multilobar	0	1	1	1	0	0
25	M	49						1								definitely_active	BW	0	0	0		0								1									Bacterial_pneumonia		unilobe	0	0	1	0	0	0
26	M	49														probably_active	BW	0	1	0		0																	Microbiological_confirmed_PTB		multilobar	0	0	1	1	0	0
27	F	43														probably_active	BAL	0	1	0		0																	Microbiological_confirmed_PTB		unilobe	0	0	0	1	0	0
28	M	63				1										indeterminate_activity	BW	0	0	0		0																	Bacterial_pneumonia		unilobe	0	0	0	1	0	0
29	M	60						1								definitely_active	BAL	1	1	0		1		1															Microbiological_confirmed_PTB		unilobe	0	0	0	1	0	0
30	M	71														definitely_active	BAL	0	1	0		1				1													Microbiological_confirmed_PTB		unilobe	0	0	1	0	0	0
31	M	80														probably_active	BW	0	1	0		1													1				Microbiological_confirmed_PTB		unilobe	0	0	0	0	0	1
32	M	56														definitely_active	BW	0	1	0		1		1															Microbiological_confirmed_PTB		unilobe	0	0	0	1	0	0
33	F	29														probably_active	BAL	1	1	0		1																	Microbiological_confirmed_PTB		unilobe	0	0	0	0	0	1
34	M	32		1												probably_active	BW	0	0	0		0																	Bacterial_pneumonia		unilobe	1	0	0	0	0	0
35	M	27														definitely_active	BW	1	1	0		1		1															Microbiological_confirmed_PTB		multilobar	1	0	0	1	0	0
36	M	37														indeterminate_activity	BW		0	0		0																	Sarcoidosis		multilobar	1	0	0	1	0	0
37	M	39														probably_active	BW		0	0		1																	Genotypically_diagnosed_PTB		multilobar	1	1	0	1	0	1
38	M	25														probably_active	BAL	0	1	0		0																	Microbiological_confirmed_PTB		unilobe	1	0	0	0	0	0
39	M	67														probably_active	BW	0	1	0		1															1		Microbiological_confirmed_PTB		multilobar	0	0	0	1	0	1
40	F	77														probably_active	BW	0	1	0		1		1															Microbiological_confirmed_PTB		multilobar	0	0	0	1	0	1
41	F	57							1							probably_active	BW	0	1	0		1																	Microbiological_confirmed_PTB		multilobar	1	1	1	1	0	1
42	F	53														probably_active	BW	1	1	0		1																	Microbiological_confirmed_PTB		unilobe	1	0	0	0	0	0
43	F	77														probably_inactive	BW		0	0		0																	Clinically_diagnosed_PTB	TB_pleurisy	unilobe	0	0	0	1	0	0
44	M	56														indeterminate_activity	BW		0	0		0																	Bacterial_pneumonia		unilobe	0	0	0	0	0	1
45	F	35														probably_active	BAL	0	1	0		1		1								1							Microbiological_confirmed_PTB		multilobar	0	0	0	1	1	1
46	F	73										1				definitely_active	BW	0	0	0		0		1															LCA		unilobe	1	0	0	0	0	0
47	M	76														definitely_active	BW		0	1	unidenftified	0																	PNTM		unilobe	1	0	0	0	0	0
48	M	72														probably_inactive	BAL		0	0		0								1									Bacterial_pneumonia		multilobar	1	0	1	1	0	0
49	M	65														definitely_active	BAL	1	1	0		1		1															Microbiological_confirmed_PTB		unilobe	1	0	0	0	0	0
50	F	28														probably_active	BAL	1	1	0		1		1												1			Microbiological_confirmed_PTB		unilobe	1	0	0	0	0	0
51	M	77														indeterminate_activity	BW		0	0		0	1				1												Bacterial_pneumonia		unilobe	1	0	0	0	0	0
52	F	61														probably_active	BW		0	1	unidenftified	0																	PNTM		multilobar	1	1	1	1	0	0
53	M	56							1							definitely_active	BW	0	1	0		1															1		Microbiological_confirmed_PTB		unilobe	1	0	0	0	0	0
54	M	55													1	probably_inactive	BW		0	1	M. kansasii	0		1														CMV	Viral pneumonia	PNTM	unilobe	1	0	0	0	0	0
55	F	29														probably_active	BAL	0	1	0		0																	Microbiological_confirmed_PTB		unilobe	1	0	0	0	0	0
56	M	33														probably_active	BAL	0	1	0		1		1															Microbiological_confirmed_PTB		multilobar	1	1	0	0	0	0
57	M	22														probably_active	BAL	0	1	0		1		1															Microbiological_confirmed_PTB		multilobar	1	0	0	1	0	0
58	M	43														indeterminate_activity	BAL	0	1	0		0																	Microbiological_confirmed_PTB		unilobe	1	0	0	0	0	0
59	F	84														probably_active	BW	0	1	0		1																	Microbiological_confirmed_PTB		unilobe	1	0	0	0	0	0
60	M	40														indeterminate_activity	BW	0	0	0		0																	Bacterial_pneumonia		unilobe	1	0	0	0	0	0
61	M	52														definitely_active	BW	0	0	0		0		1															Clinically_diagnosed_PTB		unilobe	0	0	0	1	0	0
62	M	42														definitely_active	BAL	0	0	0		0		1															Bacterial_pneumonia		unilobe	1	0	0	0	0	0
63	M	52														probably_inactive	BW		0	0		0																	Clinically_diagnosed_PTB	TB_pleurisy	unilobe	0	0	0	0	0	1
64	F	72														probably_active	BW		0	1	M. intracellulare	0		1															PNTM		multilobar	1	1	0	1	1	0
65	M	28														definitely_active	BW	0	0	0		1																	Genotypically_diagnosed_PTB		unilobe	1	0	0	0	0	0
66	M	72														probably_active	BW		0	0		0		1															Clinically_diagnosed_PTB		unilobe	1	0	0	0	0	0
67	F	64														probably_active	BW	0	1	0		1		1															Microbiological_confirmed_PTB		unilobe	0	0	0	1	0	0
68	M	74			1						1					probably_active	BAL	0	1	0		0																	Microbiological_confirmed_PTB		unilobe	1	0	0	0	0	0
69	F	41														definitely_active	BW	0	0	0		0		1															LCA		unilobe	0	0	1	0	0	0
70	F	42														probably_active	BW	0	1	0		1		1															Microbiological_confirmed_PTB		unilobe	1	0	0	0	0	0
71	F	24														probably_active	BW	0	1	0		1															1		Microbiological_confirmed_PTB		unilobe	1	0	0	0	0	0
72	F	53								1			1			probably_active	BW		0	0		0																	Clinically_diagnosed_PTB		multilobar	1	1	1	1	1	1
73	M	29														probably_active	BW		0	0		0		1															Clinically_diagnosed_PTB		unilobe	1	0	0	0	0	0
74	F	34														probably_active	BAL	0	1	0		0																	Microbiological_confirmed_PTB		unilobe	1	0	0	0	0	0
75	M	50														probably_inactive	BW		0	0		0																	unidentified		unilobe	1	0	0	0	0	0
76	M	69			1				1							definitely_active	BW	1	1	0		1		1															Microbiological_confirmed_PTB		multilobar	0	0	1	0	0	1
77	M	64														probably_active	BAL		0	0		1		1															Genotypically_diagnosed_PTB		unilobe	0	0	1	0	0	0
78	M	71														definitely_active	BW		0	1	unidenftified	0																	PNTM		multilobar	1	0	0	1	0	1
79	M	54						1								probably_active	BAL	0	1	0		1																	Microbiological_confirmed_PTB		unilobe	1	0	0	0	0	0
80	M	80			1	1					1					probably_active	BW	0	0	0		0																	Bacterial_pneumonia	CMV	unilobe	0	1	0	0	0	0
81	M	70									1		1			probably_active	BAL	0	1	0		1																	Microbiological_confirmed_PTB		unilobe	1	0	0	0	0	0
82	M	56														definitely_active	BW	1	1	0		1															1		Microbiological_confirmed_PTB		multilobar	1	0	1	1	0	0
83	F	68														definitely_active	BW	1	1	0		1																	Microbiological_confirmed_PTB		unilobe	1	0	0	0	0	0
84	M	62														definitely_active	BW	1	1	0		1		1															Microbiological_confirmed_PTB		multilobar	0	0	0	1	0	1
85	F	67														probably_active	BW	0	1	0		1															1		Microbiological_confirmed_PTB		unilobe	0	1	0	0	0	0
86	M	64														definitely_active	BW	0	0	0		0										1							Bacterial_pneumonia		multilobar	1	0	0	1	0	0
87	M	48														probably_active	BAL	0	1	0		0																Rhino A virus	Microbiological_confirmed_PTB	Viral pneumonia	multilobar	1	0	0	1	0	0
88	F	46				1										probably_inactive	BW	0	0	0		0																	Bacterial_pneumonia		unilobe	1	0	0	0	0	0
89	M	69			1	1				1	1					probably_inactive	BW	0	0	0		0																	Bacterial_pneumonia		unilobe	0	0	1	0	0	0
90	M	78														probably_active	BAL	1	1	0		1																	Microbiological_confirmed_PTB		multilobar	1	0	0	1	0	0
91	F	80														probably_active	BW		0	0		0																	Bacterial_pneumonia		unilobe	1	0	0	0	0	0
92	F	89							1							probably_active	BW	0	1	0		1																	Microbiological_confirmed_PTB		multilobar	0	0	0	1	1	1
93	M	44						1								indeterminate_activity	BAL	0	0	0		0																	Clinically_diagnosed_PTB	TB_pleurisy	unilobe	1	0	0	0	0	0
94	M	55		1												probably_inactive	BW		0	0		0															1		unidentified		unilobe	1	0	0	0	0	0
95	F	63														probably_active	BAL		0	1	M. intracellulare	0																	PNTM		multilobar	1	1	0	0	0	0
96	M	41														probably_inactive	BW		0	0		0								1									Bacterial_pneumonia		unilobe	1	0	0	0	0	0
97	M	40														probably_active	BAL	0	1	0		1																	Microbiological_confirmed_PTB		multilobar	1	0	0	1	0	0
98	M	44						1								indeterminate_activity	BW		0	0		0		1		1													Bacterial_pneumonia		multilobar	1	1	0	1	1	0
99	F	30														probably_active	BAL	0	0	0		0																	Clinically_diagnosed_PTB		unilobe	0	0	0	1	0	0
100	F	77														probably_active	BW	0	1	0		1																	Microbiological_confirmed_PTB		unilobe	0	0	1	0	0	0
101	F	83														probably_active	BW	0	1	0		1																	Microbiological_confirmed_PTB		multilobar	1	0	1	1	0	0
102	M	29														indeterminate_activity	BW		0	0		0															1		Bacterial_pneumonia		multilobar	1	0	1	0	0	1
103	M	37														probably_active	BW		0	0		0																	Bacterial_pneumonia		unilobe	1	0	0	0	0	0
104	M	77														probably_inactive	BW		0	1	M. avium	0																Rhino A virus	PNTM	Viral pneumonia	multilobar	0	0	0	0	1	1
105	F	31														probably_active	BAL	0				1		1															Microbiological_confirmed_PTB		unilobe	1	0	0	0	0	0
106	F	54														definitely_active	BW	0	0	0		0										1							Clinically_diagnosed_PTB		unilobe	1	0	0	0	0	0
107	F	77														probably_inactive	BW		0	0		0																	Bacterial_pneumonia		unilobe	1	0	0	0	0	0
108	F	53				1					1	1				probably_active	BW		0	0		0		1								1							unidentified		multilobar	1	0	0	1	0	0
109	F	49										1				probably_active	BW		0	0		0																	Bacterial_pneumonia		multilobar	1	0	1	0	0	0
110	F	49														probably_active	BAL		0	0		0															1		Clinically_diagnosed_PTB	TB_pleurisy	multilobar	0	1	0	1	1	0
111	F	49						1								probably_active	BW	0	1	0		1								1									Microbiological_confirmed_PTB	Bacterial_pneumonia	unilobe	0	0	1	0	0	0
112	F	37														definitely_active	BW		0	0		0		1															Bacterial_pneumonia		multilobar	1	1	1	1	0	1
113	M	54														definitely_active	BW	0	0	0		0																	Bacterial_pneumonia		unilobe	0	0	0	1	0	0
114	M	72														definitely_active	BW		0	0		0																	Bacterial_pneumonia		multilobar	0	1	0	0	1	1
115	M	54			1											definitely_active	BW	0	0	0		0																	Bacterial_pneumonia		unilobe	1	0	0	0	0	0
116	M	81														definitely_active	BAL		0	0		0																	unidentified		multilobar	0	1	0	0	0	1
117	M	61							1							definitely_active	BW		0	1	unidenftified	0																	PNTM		unilobe	1	0	0	0	0	0
118	M	33														probably_active	BW	1	1	0		1																	Microbiological_confirmed_PTB		unilobe	1	0	0	0	0	0
119	M	76				1		1								probably_active	BAL	1	1	0		1																	Microbiological_confirmed_PTB		multilobar	1	1	0	1	1	1
120	M	55														probably_active	BW	0	1	0		1															1		Microbiological_confirmed_PTB		multilobar	1	0	0	0	0	0
121	M	64														definitely_active	BW	0	0	0		0								1									Bacterial_pneumonia		unilobe	1	0	0	0	0	0
122	M	64														definitely_active	BW	0	0	0		0																	LCA		multilobar	1	0	1	1	0	1
123	M	72											1			probably_inactive	BW	0	0	0		0																	Bacterial_pneumonia		multilobar	1	1	1	1	1	1
124	M	85			1											definitely_active	BAL	1	1	0		1																	Microbiological_confirmed_PTB		multilobar	1	1	1	1	0	0
125	M	76														indeterminate_activity	BW		0	0		0		1														RSV-A	Clinically_diagnosed_PTB	Viral pneumonia	unilobe	0	1	0	0	0	0
126	F	95			1							1				probably_inactive	BW		0	0		0													1				unidentified		unilobe	1	0	0	0	0	0
127	M	39			1											definitely_active	BW	0	0	0		0																	Lung abscess		unilobe	1	0	0	0	0	0
128	F	74									1					probably_active	BAL	1	1	0		1																	Microbiological_confirmed_PTB		unilobe	0	0	0	1	0	0
129	M	18														probably_active	BW	0	0	0		0																	Bacterial_pneumonia	mycoplasma pneumonia	unilobe	0	0	1	1	0	0
130	F	76														probably_active	BW	0	1	0		1																	Microbiological_confirmed_PTB		multilobar	1	0	0	0	0	1
131	F	28														probably_active	BAL	0	1	0		1																	Microbiological_confirmed_PTB		unilobe	1	0	0	0	0	0
132	M	73		1	1								1			probably_active	BAL		0	1	M. intracellulare	0																	PNTM		unilobe	1	0	0	0	0	0
133	M	69														indeterminate_activity	BW		0	0		0																	Bacterial_pneumonia		multilobar	1	0	0	1	0	0
134	M	57														probably_active	BW	0	1	0		1		1															Microbiological_confirmed_PTB		unilobe	0	0	0	1	0	0
135	M	79														indeterminate_activity	BW		0	0		0																	Bacterial_pneumonia		multilobar	0	0	1	0	0	1
136	F	28														probably_active	BAL	0	1	0		1																	Microbiological_confirmed_PTB		unilobe	1	0	0	0	0	0
137	F	24														probably_active	BAL	0	1	0		0		1												1			Microbiological_confirmed_PTB		unilobe	0	0	0	1	0	0
138	M	59														probably_active	BAL	0	0	0		1								1									Genotypically_diagnosed_PTB		unilobe	1	0	0	0	0	0
139	M	54														probably_active	BW		0	0		0								1							1		Bacterial_pneumonia		unilobe	0	0	1	0	0	0
140	M	65														definitely_active	BW	1	1	0		1																	Microbiological_confirmed_PTB		multilobar	1	0	1	1	0	1
141	F	43														probably_active	BW		0	1	M. intracellulare	0		1															PNTM		multilobar	0	0	0	1	1	0
142	M	57														probably_active	BAL	0	1	0		1																	Microbiological_confirmed_PTB		unilobe	0	0	1	0	0	0
143	M	41														definitely_active	BAL	1	1	0		1		1															Microbiological_confirmed_PTB		multilobar	1	1	1	0	0	0
144	F	93														probably_active	BW		0	1	unidenftified	0																	PNTM		unilobe	0	0	0	0	1	0
145	M	31														probably_active	BAL	0	1	0		1			1														Microbiological_confirmed_PTB		unilobe	1	0	0	0	0	0
146	F	42														probably_active	BAL	0	1	0		1					1												Microbiological_confirmed_PTB		multilobar	1	0	1	1	0	0
147	F	59														probably_active	BW	0	1	0		1		1															Microbiological_confirmed_PTB		multilobar	1	1	1	0	0	0
148	M	47														definitely_active	BAL	1	1	0		1																	Microbiological_confirmed_PTB		unilobe	0	0	0	0	0	1
149	M	58									1					definitely_active	BAL	1	1	0		1																	Microbiological_confirmed_PTB		unilobe	0	0	0	1	0	0
150	M	79														probably_active	BW		0	0		0		1															Bacterial_pneumonia		multilobar	1	0	0	0	0	1
151	M	41														definitely_active	BAL	0	0	0		0																	Clinically_diagnosed_PTB		unilobe	1	0	0	0	0	0
152	F	68														probably_active	BW		0	0		0								1									Bacterial_pneumonia		multilobar	1	0	0	1	0	0
153	M	28														probably_active	BAL	0	1	0		1				1													Microbiological_confirmed_PTB		unilobe	1	0	0	0	0	0
154	M	64														definitely_active	BW	1	1	0		1																parainfluenza-3	Microbiological_confirmed_PTB	Viral pneumonia	multilobar	1	0	0	1	0	0
155	M	84								1						probably_active	BW		0	0		0			1														Bacterial_pneumonia		unilobe	1	0	0	0	0	0
156	M	41														probably_active	BAL	0	1	0		0																	Microbiological_confirmed_PTB		unilobe	1	0	0	0	0	0
157	M	73			1	1					1					definitely_active	BAL	0	1	0		1																	Microbiological_confirmed_PTB		unilobe	1	0	0	0	0	0
158	M	64														definitely_active	BW		0	1	M.intracellualre, M.avium	0																	PNTM		multilobar	1	1	0	1	1	0
159	M	51														definitely_active	BW	0	0	0		0																	Lung abscess		multilobar	1	0	1	0	0	1
160	M	53														definitely_active	BW	0	1	0		1																	Microbiological_confirmed_PTB		multilobar	1	1	1	1	1	1
161	M	83			1											probably_inactive	BW	0	0	0		0																	Bacterial_pneumonia		unilobe	0	0	0	0	0	1
162	F	62														indeterminate_activity	BAL		0	1	M. intracellulare	0		1															PNTM		multilobar	1	1	0	0	0	0
163	M	30														probably_active	BW	0	1	0		1		1															Microbiological_confirmed_PTB		unilobe	1	0	0	0	0	0
164	M	33														definitely_active	BW	0	0	0		0															1		Histological_confirmed_PTB		unilobe	0	0	0	1	0	0
165	M	40														probably_active	BAL	0	1	0		0																	Microbiological_confirmed_PTB		unilobe	1	0	0	0	0	0
166	M	40		1					1	1						probably_active	BW		0	0		0																	Bacterial_pneumonia		multilobar	1	1	0	0	0	1
167	F	55							1							definitely_active	BW		0	1	unidenftified	0																	PNTM		multilobar	1	1	0	0	0	1
168	F	67									1					probably_inactive	BW	0	0	0		0																	Bacterial_pneumonia		unilobe	0	0	0	0	0	1
169	M	53														probably_active	BW	0	1	0		1		1															Microbiological_confirmed_PTB		multilobar	0	0	1	1	0	0
170	F	44														probably_active	BAL	0	0	0		0																	Clinically_diagnosed_PTB		multilobar	1	0	0	1	0	1
171	F	63														probably_active	BW		0	1	M. avium	0		1															PNTM		multilobar	0	1	0	1	0	0
172	M	64														definitely_active	BAL	0	1	0		0		1															Microbiological_confirmed_PTB		multilobar	0	0	1	1	0	1
173	F	55														probably_active	BW		0	1	M. intracellulare	0									1								PNTM	Bacterial_pneumonia	multilobar	0	1	1	0	1	1
174	M	44														definitely_active	BAL	1	1	0		1		1															Microbiological_confirmed_PTB		multilobar	1	0	0	1	1	1
175	M	64	1						1		1					probably_active	BAL	0	0	0		0																HSV type B	Viral pneumonia		multilobar	1	0	1	0	0	1
176	F	69														probably_active	BW	0	1	0		1								1									Microbiological_confirmed_PTB	Bacterial_pneumonia	multilobar	0	1	0	1	0	0
177	F	77	1		1	1							1			probably_active	BAL	1	1	0		1																	Microbiological_confirmed_PTB		unilobe	0	0	1	0	0	0
178	M	60														probably_active	BAL	0	1	0		1		1															Microbiological_confirmed_PTB		unilobe	0	0	0	1	0	0
179	F	90			1											probably_active	BW	0	1	0		1															1		Microbiological_confirmed_PTB		multilobar	0	1	1	0	1	1
180	M	54														definitely_active	BW	0	1	0		1		1															Microbiological_confirmed_PTB		multilobar	1	0	1	1	0	1
181	F	37														definitely_active	BW	1	1	0		1																	Microbiological_confirmed_PTB		multilobar	1	0	1	1	0	1
182	M	35										1				probably_active	BAL	1	1	0		1													1				Microbiological_confirmed_PTB		multilobar	0	0	0	1	1	1
183	M	62														probably_active	BW	0	1	0		1	1																Microbiological_confirmed_PTB	Bacterial_pneumonia	multilobar	0	0	0	1	0	1
184	F	78		1	1											probably_inactive	BW		0	0		0										1							Bacterial_pneumonia		multilobar	0	0	1	1	0	1
185	F	86						1								probably_active	BW	1	1	0		1															1		Microbiological_confirmed_PTB		multilobar	0	0	0	1	1	1
186	M	89											1			probably_inactive	BW	0	0	0		0																	Bacterial_pneumonia		unilobe	0	0	1	0	0	0
187	F	44														probably_active	BW		0	0		1																	Genotypically_diagnosed_PTB		unilobe	1	0	0	0	0	0
188	M	55			1						1	1	1			probably_active	BAL	0	1	0		0																	Microbiological_confirmed_PTB		unilobe	0	0	0	1	0	0
189	M	79									1		1			definitely_active	BAL	0	1	0		0													1				Microbiological_confirmed_PTB		multilobar	1	0	0	1	0	1
190	F	36														probably_active	BW	0	1	0		1																	Microbiological_confirmed_PTB		unilobe	1	0	0	0	0	0
191	F	56				1										definitely_active	BW	0	0	0		0																	Bacterial_pneumonia		unilobe	0	0	0	0	0	1
192	M	69														definitely_active	BAL	0	0	0		0															1	Corona 229E	Lung abscess		multilobar	1	1	0	0	0	0
193	M	35														probably_inactive	BW		0	0		0		1															Clinically_diagnosed_PTB	TB_pleurisy	unilobe	1	0	0	0	0	0
194	M	66														probably_inactive	BW		0	0		0																	Bacterial_pneumonia		multilobar	0	0	1	0	0	1
195	F	36	1													probably_active	BAL	0	1	0		0																	Microbiological_confirmed_PTB		unilobe	0	0	0	1	0	0
196	F	86														indeterminate_activity	BW		0	0		0		1															unidentified		multilobar	0	0	0	1	0	1
197	F	50														probably_active	BW		0	0		0		1															Clinically_diagnosed_PTB		unilobe	0	0	1	0	0	0
198	M	73														probably_inactive	BW		0	0		0		1															unidentified		unilobe	1	0	0	0	0	0
199	M	58														probably_active	BW	1	1	0		1																	Microbiological_confirmed_PTB		multilobar	1	0	0	1	0	0
200	F	80			1											definitely_active	BAL	1	1	0		1																	Microbiological_confirmed_PTB		unilobe	1	0	0	0	0	0
201	M	59														probably_inactive	BW		0	0		0															1		unidentified		multilobar	1	0	0	1	0	0
202	F	33														definitely_active	BW	1	1	0		1		1								1							Microbiological_confirmed_PTB		unilobe	1	0	0	0	0	0
203	M	52														probably_active	BAL	0	1	0		0																	Microbiological_confirmed_PTB		unilobe	1	0	0	0	0	0
204	M	78														indeterminate_activity	BW		0	0		0																	Bacterial_pneumonia		unilobe	0	0	0	0	0	1
205	F	69														probably_active	BW	0	1	0		1		1															Microbiological_confirmed_PTB		unilobe	1	0	0	0	0	0
206	M	49														definitely_active	BW	1	1	0		1																	Microbiological_confirmed_PTB		multilobar	1	0	0	1	0	0
207	M	51								1						probably_active	BW	0	1	0		1																	Microbiological_confirmed_PTB		unilobe	0	0	0	1	0	0
208	M	58			1											probably_inactive	BW	0	0	0		0																	Bacterial_pneumonia		multilobar	0	1	1	0	0	0
209	M	53							1			1				probably_active	BW	0	1	0		1																	Microbiological_confirmed_PTB		unilobe	0	0	1	0	0	0
210	M	81														probably_inactive	BW	0	0	0		0																	Bacterial_pneumonia		unilobe	1	0	0	0	0	0
211	M	76								1						probably_inactive	BW		0	0		0										1							unidentified		unilobe	1	0	0	0	0	0
212	M	30														probably_active	BAL	1	1	0		1																	Microbiological_confirmed_PTB		multilobar	1	0	1	1	0	1
213	F	26														probably_active	BW	0	1	0		1		1															Microbiological_confirmed_PTB		unilobe	1	0	0	0	0	0
214	F	55														probably_active	BAL	0	1	0		1																	Microbiological_confirmed_PTB		unilobe	1	0	0	0	0	0
215	M	55						1								indeterminate_activity	BW		0	1	M. smegmatis	0		1															PNTM		unilobe	1	0	0	0	0	0
216	F	62				1										indeterminate_activity	BW		0	0		0								1									Bacterial_pneumonia		multilobar	1	0	1	0	0	0
217	M	58														probably_active	BW	0	1	0		0																	Microbiological_confirmed_PTB		multilobar	1	1	1	0	1	0
218	F	70							1							definitely_active	BW	0	1	0		1												1					Microbiological_confirmed_PTB		unilobe	0	0	0	1	0	0
219	F	75			1						1					indeterminate_activity	BAL	0	0	0		0																	Bacterial_pneumonia		unilobe	1	0	0	0	0	0
220	F	79			1											probably_active	BW		0	0		1		1															Genotypically_diagnosed_PTB		multilobar	0	1	0	0	1	0
221	F	48														probably_active	BW		0	0		0										1							Histological_confirmed_PTB		unilobe	1	0	0	0	0	0
222	M	58														definitely_active	BW	1	1	0		1																	Microbiological_confirmed_PTB		unilobe	1	0	0	0	0	0
223	M	45														definitely_active	BAL	0	1	0		1																	Microbiological_confirmed_PTB		multilobar	1	0	1	1	0	0
224	F	31														probably_active	BW	0	1	0		1		1															Microbiological_confirmed_PTB		unilobe	1	0	0	0	0	0
225	F	56		1												probably_active	BW		0	0		0																	Bacterial_pneumonia		unilobe	0	1	0	0	0	0
226	M	38														definitely_active	BW	1	1	0		1		1															Microbiological_confirmed_PTB		unilobe	0	0	0	1	0	0
227	M	73			1											indeterminate_activity	BW		0	0		0															1		Bacterial_pneumonia		unilobe	0	0	0	0	0	1
228	M	45														definitely_active	BAL	1	1	0		1																	Microbiological_confirmed_PTB		unilobe	0	0	0	1	0	0
229	M	62														definitely_active	BW	1	1	0		1																	Microbiological_confirmed_PTB		multilobar	1	0	1	0	0	0
230	F	77														probably_active	BAL	1	1	0		1																	Microbiological_confirmed_PTB		multilobar	1	1	0	1	1	1
231	M	73						1								definitely_active	BW	0	0	0		1																	Genotypically_diagnosed_PTB		unilobe	1	0	0	0	0	0
232	F	34														probably_active	BAL	0	1	0		1																	Microbiological_confirmed_PTB		multilobar	1	0	0	1	0	1
233	F	82														probably_active	BW		0	0		0	1																Bacterial_pneumonia		multilobar	1	1	1	1	1	1
234	F	76														definitely_active	BW	1	1	0		1													1				Microbiological_confirmed_PTB		unilobe	0	0	0	1	0	0
235	F	69														probably_inactive	BW		0	0		0		1															unidentified		multilobar	0	0	0	1	1	1
236	F	77														definitely_active	BW	1	1	0		1																	Microbiological_confirmed_PTB		multilobar	1	0	0	1	0	1
237	M	36														probably_active	BAL	0	1	0		0																	Microbiological_confirmed_PTB		unilobe	1	0	0	0	0	0
238	M	36														probably_inactive	BW		0	0		0															1		Clinically_diagnosed_PTB	TB_pleurisy	unilobe	1	0	0	0	0	0
239	M	82			1								1			probably_active	BW	0	0	0		0		1															Bacterial_pneumonia		unilobe	0	0	0	0	0	1
240	F	82														probably_active	BW		0	0		1		1															Genotypically_diagnosed_PTB		multilobar	1	1	0	1	0	0
241	M	67														definitely_active	BW	1	1	0		1	1																Microbiological_confirmed_PTB	Bacterial_pneumonia	unilobe	0	0	1	0	0	0
242	M	41														definitely_active	BAL	0	1	0		1																	Microbiological_confirmed_PTB		multilobar	1	0	1	1	0	0
243	F	71														indeterminate_activity	BW		0	0		0					1												Bacterial_pneumonia		multilobar	1	0	1	0	0	1
244	M	27														probably_active	BW	0	1	0		1																	Microbiological_confirmed_PTB		multilobar	1	0	1	0	0	0
245	M	18														probably_active	BAL	0	1	0		0																	Microbiological_confirmed_PTB		unilobe	0	0	0	1	0	0
246	M	51													1	probably_active	BAL	0	0	0		0																	PCP		unilobe	0	0	0	1	0	0
247	F	61														probably_inactive	BW		0	0		0		1															unidentified		unilobe	0	0	0	1	0	0
248	M	74														probably_active	BAL		0	0		0		1															unidentified		unilobe	1	0	0	0	0	0
249	F	74														indeterminate_activity	BW		0	0		0		1															Bacterial_pneumonia		multilobar	1	1	0	1	0	0
250	F	81														indeterminate_activity	BAL	0	0	0		0																	Histological_confirmed_PTB		unilobe	1	0	0	0	0	0
251	M	54						1								definitely_active	BW		0	1	M. kansasii	0																	PNTM		unilobe	0	0	0	1	0	0
252	F	43		1												probably_active	BAL	1	1	0		1																	Microbiological_confirmed_PTB		unilobe	0	0	0	1	0	0
253	F	57														probably_active	BAL		0	0		0								1									Clinically_diagnosed_PTB	Bacterial_pneumonia	unilobe	1	0	0	0	0	0
254	M	56														probably_active	BW	0	0	0		0					1												Bacterial_pneumonia		unilobe	1	0	0	0	0	0
255	F	32														probably_active	BAL	0	1	0		1															1		Microbiological_confirmed_PTB		unilobe	0	0	0	1	0	0
256	M	27														probably_active	BW		0	0		1															1		Genotypically_diagnosed_PTB		multilobar	1	0	1	0	0	1
257	M	75														indeterminate_activity	BW		0	0		0		1															Bacterial_pneumonia		multilobar	1	1	0	0	0	0
258	M	36						1			1					definitely_active	BAL	1	1	0		1																	Microbiological_confirmed_PTB		unilobe	0	0	1	0	0	0
259	F	79														probably_inactive	BW		0	0		0																	unidentified		unilobe	0	0	0	1	0	0
260	M	55							1							definitely_active	BW	1	1	0		1																	Microbiological_confirmed_PTB		multilobar	0	0	0	1	0	1
261	M	82						1								definitely_active	BW		0	1	unidenftified	0		1															PNTM		unilobe	1	0	0	0	0	0
262	F	66						1								probably_active	BAL	1	1	0		1																	Microbiological_confirmed_PTB		multilobar	0	1	0	1	0	1
263	F	66														probably_inactive	BW		0	0		0		1								1							unidentified		multilobar	1	0	0	1	0	0
264	M	49														probably_active	BW	0	1	0		1		1															Microbiological_confirmed_PTB		unilobe	0	0	0	1	0	0
265	M	71														probably_active	BAL		0	1	M. intracellulare	0																	PNTM		unilobe	0	0	1	0	0	0
266	M	21														probably_active	BW	0	1	0		1																	Microbiological_confirmed_PTB		unilobe	0	0	0	1	0	0
267	M	61														definitely_active	BW		1	0		0		1								1							Microbiological_confirmed_PTB		multilobar	1	0	1	0	0	0
268	M	71														indeterminate_activity	BW		0	0		0		1															Bacterial_pneumonia		unilobe	0	0	0	0	0	1
269	M	33														indeterminate_activity	BW		0	0		0																	Bacterial_pneumonia		multilobar	1	1	1	1	1	1
270	M	80														probably_active	BAL	0	1	0		1		1															Microbiological_confirmed_PTB		unilobe	0	0	0	0	0	1
271	F	81							1							probably_active	BW	0	1	0		1		1															Microbiological_confirmed_PTB		multilobar	1	1	1	0	0	0
272	M	46														definitely_active	BW	1	1	0		1		1															Microbiological_confirmed_PTB		multilobar	1	1	0	1	0	1
273	M	73														probably_active	BW		0	0		0		1															Clinically_diagnosed_PTB		unilobe	0	1	0	0	0	0
274	M	59		1												probably_active	BW	0	1	0		1																	Microbiological_confirmed_PTB		unilobe	0	0	0	1	0	0
275	F	43														probably_active	BAL		0	0		0															1		Bacterial_pneumonia		unilobe	0	0	1	0	0	0
276	F	35														probably_active	BW	0	1	0		1																	Microbiological_confirmed_PTB		unilobe	1	0	0	0	0	0
277	M	59				1										probably_active	BW	0	0	0		0																	Bacterial_pneumonia		unilobe	0	0	0	0	0	1
278	M	77														probably_active	BW	0	0	0		0																	Bacterial_pneumonia		unilobe	1	0	0	0	0	0
279	M	76									1	1				probably_active	BW	0	0	0		0																	Bacterial_pneumonia		multilobar	1	0	0	1	0	1
280	M	56														probably_active	BW		1	0		0																	Microbiological_confirmed_PTB		unilobe	1	0	0	0	0	0
281	F	20														indeterminate_activity	BAL	0	0	0		0																	Clinically_diagnosed_PTB		unilobe	1	0	0	0	0	0
282	M	41														probably_active	BAL	1	1	0		1																	Microbiological_confirmed_PTB		unilobe	0	0	0	0	0	1
283	M	76														probably_active	BAL	0	1	0		1		1															Microbiological_confirmed_PTB		unilobe	0	0	0	1	0	0
284	F	47						1								probably_active	BW	0	1	0		1		1															Microbiological_confirmed_PTB		unilobe	0	0	0	1	0	0
285	M	44									1					definitely_active	BAL	1	1	0		1								1									Microbiological_confirmed_PTB		multilobar	1	1	0	0	0	0
286	F	38														indeterminate_activity	BW		0	0		0																	Bacterial_pneumonia		unilobe	0	0	0	1	0	0
287	M	62														probably_active	BAL	0	1	0		1																	Microbiological_confirmed_PTB		unilobe	1	0	0	0	0	0
288	F	36														probably_active	BAL	1	1	0		1																	Microbiological_confirmed_PTB		unilobe	1	0	0	0	0	0
289	M	43														definitely_active	BW	0	1	0		1																	Microbiological_confirmed_PTB		multilobar	1	0	0	1	0	0
290	M	57				1		1								definitely_active	BW	0	0	0		0																	Bacterial_pneumonia		unilobe	0	0	1	0	0	0
291	F	63							1							probably_active	BW	0	1	0		1																	Microbiological_confirmed_PTB		multilobar	1	1	0	1	0	0
292	M	67														probably_inactive	BW		0	1	M.intracellualre, M.avium, M.kanasii	0		1															PNTM		multilobar	1	0	0	1	1	0
293	F	19														probably_active	BAL	0	1	0		1													1				Microbiological_confirmed_PTB		multilobar	1	0	1	0	1	0
294	F	71														probably_active	BW	0	1	0		1									1								Microbiological_confirmed_PTB	Bacterial_pneumonia	multilobar	0	0	1	0	0	1
295	M	46														definitely_active	BW	0	0	0		0																	Bacterial_pneumonia		unilobe	0	0	0	1	0	0
296	F	43														probably_active	BW	1	1	0		1										1							Microbiological_confirmed_PTB		unilobe	0	0	0	1	0	0
297	M	80														definitely_active	BW	1	1	0		1																	Microbiological_confirmed_PTB		multilobar	1	1	1	1	1	1
298	F	59														probably_active	BAL	1	1	0		1		1															Microbiological_confirmed_PTB		multilobar	1	1	1	0	0	0
299	M	46														probably_active	BAL	0	1	0		0															1		Microbiological_confirmed_PTB		multilobar	1	0	0	1	0	0
300	F	76														probably_inactive	BW		0	0		0															1		Bacterial_pneumonia		multilobar	1	0	0	0	1	0
301	F	32														probably_active	BAL		0	1	M. intracellulare	0																	PNTM		unilobe	1	0	0	0	0	0
302	F	64														indeterminate_activity	BW		0	0		0		1															Bacterial_pneumonia		unilobe	0	0	0	1	0	0
303	F	58							1							definitely_active	BW	0	0	0		0		1															Clinically_diagnosed_PTB		unilobe	0	0	0	1	0	0
304	M	70														definitely_active	BW	0	1	0		1													1				Microbiological_confirmed_PTB		multilobar	1	0	0	1	0	1
305	M	43														definitely_active	BW	1	1	0		1																	Microbiological_confirmed_PTB		unilobe	0	0	0	1	0	0
306	M	27														probably_active	BW	0	1	0		1		1															Microbiological_confirmed_PTB		unilobe	0	0	0	0	0	1
307	M	62														probably_active	BW	1	1	0		1																	Microbiological_confirmed_PTB		multilobar	1	0	0	1	0	0
308	M	61														indeterminate_activity	BW		0	1	M. intracellulare	0																	PNTM		multilobar	1	0	0	1	0	0
309	F	54														probably_active	BW		0	0		0		1															Bacterial_pneumonia		multilobar	0	1	1	0	0	0
310	M	72								1	1		1			definitely_active	BW	0	0	0		0					1												Bacterial_pneumonia		unilobe	0	0	0	1	0	0
311	F	32														probably_active	BAL	0	1	0		0																	Microbiological_confirmed_PTB		unilobe	1	0	0	0	0	0
312	M	65								1						definitely_active	BAL		0	1	unidenftified	0		1														Rhino A virus	PNTM	Viral pneumonia	multilobar	0	1	1	0	0	0
313	F	68			1	1					1					indeterminate_activity	BW	0	0	0		0																	Bacterial_pneumonia		unilobe	1	0	0	0	0	0
314	F	58														indeterminate_activity	BW		0	0		0																	Bacterial_pneumonia		unilobe	1	0	0	0	0	0
315	F	84			1					1		1				probably_active	BW	0	0	0		0			1														Bacterial_pneumonia		unilobe	1	0	0	0	0	0
316	F	46														indeterminate_activity	BW		0	0		0																	Bacterial_pneumonia		multilobar	0	0	1	0	1	0
317	F	78														definitely_active	BW	1	1	0		1																	Microbiological_confirmed_PTB		multilobar	0	1	1	0	0	0
318	M	58														probably_active	BW		1	0		0		1															Microbiological_confirmed_PTB		multilobar	1	0	0	1	0	0
319	F	41							1					1		probably_active	BW	0	0	0		0																	Bacterial_pneumonia		unilobe	0	0	0	1	0	0
320	M	68			1			1			1					probably_inactive	BW	0	0	0		0																	Bacterial_pneumonia		unilobe	0	0	1	0	0	0
321	F	27														definitely_active	BW	1	1	0		1		1															Microbiological_confirmed_PTB		unilobe	0	0	0	0	0	1
322	F	28														probably_active	BAL	0	1	0		0																	Microbiological_confirmed_PTB		unilobe	0	0	0	1	0	0
323	M	43														probably_active	BW	0	1	0		1																	Microbiological_confirmed_PTB		unilobe	0	0	0	1	0	0
324	M	29														probably_active	BAL		0	0		0															1		Bacterial_pneumonia		multilobar	0	0	1	1	0	1
325	M	29														definitely_active	BAL	1	1	0		1																	Microbiological_confirmed_PTB		unilobe	1	0	0	0	0	0
326	M	79														probably_active	BW		0	0		0													1				LCA		unilobe	0	1	0	0	0	0
327	M	35														probably_active	BAL	0	0	0		1																	Genotypically_diagnosed_PTB		unilobe	1	0	0	0	0	0
328	F	81		1												probably_inactive	BW		0	0		0		1															unidentified		multilobar	1	1	0	0	0	0
329	M	33														probably_active	BW		0	0		0																	Clinically_diagnosed_PTB		unilobe	0	0	0	1	0	0
330	F	58														probably_active	BW		0	1	unidenftified	0		1															PNTM		unilobe	1	0	0	0	0	0
331	M	68														probably_active	BAL	0	1	0		0		1															Microbiological_confirmed_PTB		multilobar	0	0	1	0	0	1
332	F	26														indeterminate_activity	BW		0	0		0																	Bacterial_pneumonia		unilobe	0	0	0	1	0	0
333	M	73		1												definitely_active	BW	0	0	0		0								1									Bacterial_pneumonia		unilobe	0	0	0	0	0	1
334	M	43														indeterminate_activity	BW	0	0	0		0																	Bacterial_pneumonia		unilobe	0	0	0	1	0	0
335	F	84														definitely_active	BW	0	0	0		0													1				Bacterial_pneumonia		multilobar	1	1	1	1	1	1
336	M	50														indeterminate_activity	BW		0	0		0		1															Sarcoidosis	Sarcoidosis	multilobar	1	1	1	1	1	1
337	F	33														probably_inactive	BW		0	0		0																	Bacterial_pneumonia		unilobe	0	0	0	0	0	1
338	M	48														probably_active	BW	0	1	0		1															1		Microbiological_confirmed_PTB		unilobe	1	0	0	0	0	0
339	F	23														probably_active	BAL	0	0	0		0																	Clinically_diagnosed_PTB		unilobe	1	0	0	0	0	0
340	F	59														probably_active	BW		0	0		0																	Bacterial_pneumonia		multilobar	1	1	0	1	0	0
341	M	79								1						probably_active	BW	0	1	0		1															1		Microbiological_confirmed_PTB		multilobar	1	0	0	1	0	0
342	M	52														probably_inactive	BW		0	0		0		1								1							unidentified		multilobar	1	0	1	0	0	0
343	M	37														definitely_active	BAL	0	1	0		0																	Microbiological_confirmed_PTB		unilobe	0	0	0	1	0	0
344	M	69														probably_active	BW		0	0		0																	Bacterial_pneumonia		multilobar	0	1	1	0	0	0
345	F	35														definitely_active	BAL	1	1	0		1		1															Microbiological_confirmed_PTB		multilobar	1	0	1	0	0	0
346	M	54														probably_active	BW	0	1	0		1		1															Microbiological_confirmed_PTB		unilobe	1	0	0	0	0	0
347	M	31														probably_active	BAL	0	0	0		0																	Histological_confirmed_PTB	TB_lymphadenitis	unilobe	1	0	0	1	0	0
348	M	86			1											probably_active	BAL		0	1	M. avium	0																	PNTM		unilobe	0	0	1	0	0	0
349	M	48			1											indeterminate_activity	BAL	0	1	0		0		1															Microbiological_confirmed_PTB		unilobe	1	0	0	0	0	0
350	F	33		1												probably_active	BW	0	0	0		0																	Bacterial_pneumonia		unilobe	0	0	0	1	0	0
351	F	83			1											definitely_active	BAL	1	1	0		1																	Microbiological_confirmed_PTB		multilobar	1	0	1	0	0	0
352	M	55								1						probably_active	BW		0	0		0		1															Histological_confirmed_PTB		multilobar	1	0	0	1	0	0
353	M	62														probably_active	BAL	0	1	0		0																	Microbiological_confirmed_PTB		unilobe	1	0	0	0	0	0
354	F	43														definitely_active	BW	1	1	0		1															1		Microbiological_confirmed_PTB		multilobar	1	1	1	1	0	0
355	F	21														probably_active	BW	0	1	0		1																	Microbiological_confirmed_PTB		unilobe	1	0	0	0	0	0
356	M	28														indeterminate_activity	BW		0	0		0																	unidentified		unilobe	1	0	0	0	0	0
357	M	47														probably_inactive	BAL	0	0	0		0																	Bacterial_pneumonia		unilobe	0	0	0	1	0	0
358	M	70		1							1		1			definitely_active	BAL	0	1	0		1																	Microbiological_confirmed_PTB		unilobe	0	0	1	1	0	0
359	M	73														definitely_active	BW	0	0	0		0																	LCA		unilobe	0	0	0	1	0	0
360	F	77			1	1										probably_active	BW	0	0	0		0		1															LCA		unilobe	1	0	0	0	0	0
361	M	42			1											probably_active	BAL	0	1	0		1																	Microbiological_confirmed_PTB		unilobe	0	0	0	0	0	1
362	F	49				1										probably_inactive	BW	0	0	0		0																	Bacterial_pneumonia		unilobe	0	0	0	0	0	1
363	F	78			1								1			probably_active	BAL	0	1	0		0																	Microbiological_confirmed_PTB		multilobar	0	0	0	1	0	0
364	F	79														probably_active	BAL	0	1	0		1																	Microbiological_confirmed_PTB		unilobe	0	1	0	0	0	0
365	M	45														definitely_active	BAL	1	1	0		1																	Microbiological_confirmed_PTB		multilobar	1	0	0	1	0	0
366	F	39														probably_inactive	BW	0	0	0		0																	Bacterial_pneumonia		multilobar	1	0	0	1	0	0
367	F	33														probably_active	BW	0	1	0		1		1															Microbiological_confirmed_PTB		unilobe	0	0	0	0	0	1
368	M	58				1										probably_active	BAL	0	1	0		0																	Microbiological_confirmed_PTB		unilobe	0	0	0	1	0	0
369	M	58				1										definitely_active	BAL		0	1	M. intracellulare	0							1										PNTM	Bacterial_pneumonia	unilobe	1	0	0	0	0	0
370	F	87														probably_active	BW	1	1	0		1															1		Microbiological_confirmed_PTB		multilobar	1	1	1	0	0	1
371	F	78														probably_active	BW	0	1	0		1		1															Microbiological_confirmed_PTB		multilobar	1	0	1	1	0	1
372	M	42														definitely_active	BAL	1	1	0		1															1		Microbiological_confirmed_PTB		multilobar	1	1	1	1	1	1
373	F	23														indeterminate_activity	BW		0	0		1		1															Genotypically_diagnosed_PTB		unilobe	0	0	1	0	0	0
374	F	50														probably_active	BAL		0	0		0		1															Bacterial_pneumonia		multilobar	1	1	0	0	1	1
375	F	69														definitely_active	BAL		0	1	M. avium	0		1															PNTM		multilobar	1	0	0	0	0	1
376	F	31														definitely_active	BW	1	1	0		1																	Microbiological_confirmed_PTB		unilobe	0	0	0	0	0	1
377	F	31														definitely_active	BW	1	1	0		1																	Microbiological_confirmed_PTB		unilobe	0	0	0	1	0	0
378	F	87		1												probably_active	BAL	0	1	0		0										1			1				Microbiological_confirmed_PTB		multilobar	1	0	1	1	0	0
379	M	60														indeterminate_activity	BW		0	0		0																	Bacterial_pneumonia		multilobar	0	1	1	1	0	0
380	F	45														indeterminate_activity	BAL		0	1	M. avium	0		1															PNTM		unilobe	0	0	1	0	0	0
381	F	63														probably_active	BW		0	0		0																	Bacterial_pneumonia		multilobar	0	1	0	1	0	0
382	M	71		1							1					probably_active	BAL	0	1	0		1																	Microbiological_confirmed_PTB		multilobar	1	1	1	1	1	1
383	M	65			1											definitely_active	BAL	0	0	0		1		1															Genotypically_diagnosed_PTB		multilobar	0	0	0	1	0	1
384	F	27														definitely_active	BAL	1	1	0		1																	Microbiological_confirmed_PTB		multilobar	1	0	0	1	0	1
385	F	86							1							definitely_active	BW	0	0	0		1													1				Genotypically_diagnosed_PTB		multilobar	1	1	1	1	1	1
386	M	44														definitely_active	BAL	1	1	0		1																	Microbiological_confirmed_PTB		unilobe	0	0	0	1	0	0
387	F	57		1												probably_inactive	BW	0	0	0		0																	Bacterial_pneumonia		multilobar	0	0	0	1	0	0
388	F	79			1											probably_active	BW	0	1	0		1					1												Microbiological_confirmed_PTB	Bacterial_pneumonia	multilobar	0	0	0	1	0	1
389	F	66														probably_active	BW	1	1	0		1															1		Microbiological_confirmed_PTB		multilobar	1	1	1	1	1	1
390	F	80														probably_active	BAL	0	1	0		1											1						Microbiological_confirmed_PTB		unilobe	0	0	0	1	0	0
391	M	60														probably_active	BW		0	0		0		1															Bacterial_pneumonia		unilobe	0	1	0	0	0	0
392	F	59														probably_active	BW	1	1	0		1		1															Microbiological_confirmed_PTB		multilobar	0	0	0	1	0	1
393	M	80			1						1	1				probably_inactive	BAL	0	0	0		0																	Bacterial_pneumonia		unilobe	0	0	0	1	0	0
394	M	68						1								probably_active	BW		0	0		1																	Genotypically_diagnosed_PTB		unilobe	1	0	0	0	0	0
395	M	67														indeterminate_activity	BAL		0	1	M. intracellulare	0																	PNTM		unilobe	1	0	0	0	0	0
396	F	79														probably_active	BW	0	1	0		1		1															Microbiological_confirmed_PTB		unilobe	0	0	0	0	0	1
397	F	75								1						definitely_active	BW	1	1	0		1																	Microbiological_confirmed_PTB		unilobe	1	0	0	0	0	0
398	F	75		1												probably_inactive	BW		0	0		0																	unidentified		unilobe	1	0	0	0	0	0
399	M	54	1	1	1											probably_active	BAL	0	1	0		0																	Microbiological_confirmed_PTB		unilobe	0	0	0	1	0	0
400	M	33														definitely_active	BAL	0	1	0		1																	Microbiological_confirmed_PTB		unilobe	1	0	0	0	0	0
401	F	53														definitely_active	BAL	0	1	0		0																	Microbiological_confirmed_PTB		unilobe	1	0	0	0	0	0
402	F	75														definitely_active	BW	0	1	0		1																	Microbiological_confirmed_PTB		multilobar	1	1	0	0	0	0
403	M	60														probably_active	BW		0	0		1		1															Genotypically_diagnosed_PTB		unilobe	1	0	0	0	0	0
404	M	46														definitely_active	BW	1	1	0		1																	Microbiological_confirmed_PTB		unilobe	1	0	0	0	0	0
405	M	23														definitely_active	BW	1	1	0		1												1					Microbiological_confirmed_PTB		multilobar	1	0	0	1	0	0
406	M	62														probably_active	BAL		0	1	M.masilliense	0																	PNTM		unilobe	0	0	0	1	0	0
407	M	84								1						probably_active	BW	0	0	0		0																	Bacterial_pneumonia		unilobe	0	0	0	1	0	0
408	M	53														probably_active	BW	0	1	0		1		1															Microbiological_confirmed_PTB		multilobar	1	0	1	1	0	1
409	M	40														probably_active	BAL	0	1	0		1		1								1					1		Microbiological_confirmed_PTB		unilobe	1	0	0	1	0	0
410	M	40														definitely_active	BW	0	0	0		0		1															Lung abscess		unilobe	1	0	0	0	0	0
411	M	54														indeterminate_activity	BW		0	0		0		1															Histological_confirmed_PTB		unilobe	1	0	0	0	0	0
412	F	62		1												probably_active	BW	0	1	0		1															1		Microbiological_confirmed_PTB		unilobe	0	0	1	0	0	0
413	F	18														probably_active	BAL		0	1	M. abscessus	0			1														PNTM		unilobe	0	1	0	0	0	0
414	M	68														probably_active	BW		0	0		1																	Genotypically_diagnosed_PTB		unilobe	0	0	0	0	0	1
415	M	67														definitely_active	BW	0	0	0		0																	LCA		multilobar	1	0	1	0	0	1
416	F	80														probably_active	BW	0	1	0		1				1													Microbiological_confirmed_PTB		multilobar	1	1	1	1	1	1
417	F	41														probably_active	BAL	0	1	0		1																	Microbiological_confirmed_PTB		unilobe	0	0	1	0	0	0
418	M	46														probably_active	BW		0	0		0								1									Clinically_diagnosed_PTB	Bacterial_pneumonia	unilobe	0	0	0	0	0	1
419	F	42							1							definitely_active	BW	0	0	0		0																	Clinically_diagnosed_PTB		multilobar	1	0	0	1	0	0
420	M	48														probably_active	BAL	0	1	0		0																	Microbiological_confirmed_PTB		unilobe	1	0	0	0	0	0
421	M	52														definitely_active	BAL	1	1	0		1		1															Microbiological_confirmed_PTB		multilobar	1	0	0	1	0	0
422	F	32														probably_active	BAL	0	1	0		1		1															Microbiological_confirmed_PTB		unilobe	0	0	0	1	0	0
423	M	75														probably_active	BW	1	1	0		1		1															Microbiological_confirmed_PTB		unilobe	0	0	1	0	0	0
424	M	70						1		1						indeterminate_activity	BW		0	0		0																	unidentified		unilobe	0	0	0	1	0	0
425	M	70														probably_active	BAL		0	0		0																	Bacterial_pneumonia		unilobe	1	0	0	0	0	0
426	F	24														probably_active	BAL	1	1	0		1		1															Microbiological_confirmed_PTB		multilobar	1	1	1	1	1	1
427	M	74														probably_inactive	BW		0	0		0															1		unidentified		unilobe	0	0	0	1	0	0
428	F	85														definitely_active	BW	0	0	0		0																	Lung abscess		multilobar	1	1	1	1	1	0
429	F	24														definitely_active	BAL	1	1	0		0		1															Microbiological_confirmed_PTB		multilobar	1	1	1	0	0	0
430	M	63														indeterminate_activity	BW		0	0		0																	Bacterial_pneumonia		multilobar	0	1	1	0	0	1
431	M	47														definitely_active	BAL	0	0	0		0																	Bacterial_pneumonia		unilobe	1	0	0	0	0	0
432	F	64			1						1					probably_active	BAL		0	1	M. intracellulare	0																	PNTM		unilobe	1	0	0	0	0	0
433	M	71														indeterminate_activity	BAL		0	0		0			1														Bacterial_pneumonia		unilobe	0	0	0	1	0	0
434	F	73			1											probably_active	BAL	1	1	0		1																	Microbiological_confirmed_PTB		multilobar	1	1	0	0	0	1
435	M	68														probably_active	BW	1	1	0		1		1															Microbiological_confirmed_PTB		multilobar	1	0	1	0	0	0
436	F	47														probably_active	BAL	1	1	0		1																	Microbiological_confirmed_PTB		unilobe	0	0	0	0	0	1
437	M	69														indeterminate_activity	BW		0	0		1								1									Genotypically_diagnosed_PTB	Bacterial_pneumonia	multilobar	0	1	0	1	0	0
438	M	66														definitely_active	BW	0	0	0		0										1							Bacterial_pneumonia		multilobar	0	0	0	1	1	1
439	M	54						1								indeterminate_activity	BW		0	0		0																	Bacterial_pneumonia		unilobe	0	0	0	0	0	1
440	F	74										1				probably_inactive	BAL		0	0		0		1															unidentified		multilobar	1	0	0	0	0	1
441	F	64		1					1							probably_inactive	BW		0	0		0																	unidentified		multilobar	0	0	0	1	1	0
442	M	52														probably_inactive	BAL		0	0		0		1															unidentified		unilobe	1	0	0	0	0	0
443	M	43														probably_active	BW		0	0		0															1		Clinically_diagnosed_PTB		multilobar	1	0	1	1	0	1
444	F	74														probably_active	BW	1	1	0		1															1		Microbiological_confirmed_PTB		multilobar	1	0	0	1	1	1
445	F	88														definitely_active	BW	0	1	0		1													1				Microbiological_confirmed_PTB		unilobe	1	0	0	0	0	0
446	F	40		1												probably_active	BW		0	0		0		1															unidentified		unilobe	0	0	1	0	0	0
447	F	23														probably_active	BAL	1	1	0		1																	Microbiological_confirmed_PTB		unilobe	1	0	0	0	0	0
448	M	76							1							probably_active	BW	0	1	0		1																	Microbiological_confirmed_PTB		multilobar	1	0	1	0	0	1
449	F	83														probably_active	BW		0	1	M. intracellulare	1		1															Genotypically_diagnosed_PTB		unilobe	0	0	0	0	0	1
450	M	62		1												probably_inactive	BW		0	0		0																	unidentified		multilobar	1	0	1	0	0	0
451	M	66	1													definitely_active	BAL	1	1	0		1																	Microbiological_confirmed_PTB		multilobar	0	0	0	1	0	1
452	M	72														definitely_active	BW	1	1	0		1								1									Microbiological_confirmed_PTB	Bacterial_pneumonia	multilobar	1	1	1	1	1	1
453	M	29														probably_active	BW	0	0	0		0																	Bacterial_pneumonia		unilobe	1	0	0	0	0	0
454	M	35														probably_active	BW		0	0		0																	Sarcoidosis		multilobar	1	1	1	1	1	1
455	M	38														probably_active	BW		0	0		0															1		Clinically_diagnosed_PTB		unilobe	0	0	0	1	0	0
456	F	81														probably_active	BW		0	0		1			1														Genotypically_diagnosed_PTB		unilobe	0	1	0	0	0	0
457	M	39														definitely_active	BAL	1	1	0		1																	Microbiological_confirmed_PTB		unilobe	0	0	0	0	0	1
458	F	38														indeterminate_activity	BW		0	0		0																	Bacterial_pneumonia		multilobar	1	0	1	1	1	1
459	F	80														probably_active	BW	1	1	0		1		1								1							Microbiological_confirmed_PTB		multilobar	1	0	0	1	0	0
460	M	79		1												definitely_active	BW		0	1	M. intracellulare	0		1															PNTM		unilobe	0	1	0	0	0	0
461	M	33														probably_active	BW	0	1	0		1		1															Microbiological_confirmed_PTB		unilobe	1	0	0	0	0	0
462	M	62			1						1					indeterminate_activity	BAL	0	0	0		0																	Histological_confirmed_PTB		unilobe	1	0	0	0	0	0
463	M	76														definitely_active	BW	1	1	0		1	1																Microbiological_confirmed_PTB	Bacterial_pneumonia	unilobe	0	0	0	1	0	0
464	M	55														indeterminate_activity	BAL		0	1	M. avium	0															1		PNTM		unilobe	0	1	0	0	0	0
465	M	24														definitely_active	BW	1	1	0		1																	Microbiological_confirmed_PTB		unilobe	1	0	0	0	0	0
466	M	56														definitely_active	BW	0	0	0		1																	Genotypically_diagnosed_PTB		unilobe	1	0	0	0	0	0
467	M	35														indeterminate_activity	BW		0	0		0																	Clinically_diagnosed_PTB		unilobe	0	0	1	0	0	0
468	M	66								1						probably_active	BW		0	0		0																	Clinically_diagnosed_PTB		multilobar	1	1	0	0	0	0
469	F	67														probably_active	BAL	0	1	0		1																	Microbiological_confirmed_PTB		unilobe	0	0	1	0	0	0
470	M	78			1											definitely_active	BW	1	1	0		1																	Microbiological_confirmed_PTB		unilobe	0	1	0	0	0	0
471	F	39														probably_active	BAL	0	1	0		0																	Microbiological_confirmed_PTB		unilobe	1	0	0	0	0	0
472	M	27														probably_active	BAL	0	0	0		1																	Genotypically_diagnosed_PTB		unilobe	0	0	0	1	0	0
473	M	68														indeterminate_activity	BAL		0	0		0																	unidentified		unilobe	1	0	0	0	0	0
474	M	30														probably_active	BAL		0	0		1	1																Genotypically_diagnosed_PTB	Bacterial_pneumonia	unilobe	1	0	0	0	0	0
475	M	81														probably_inactive	BW		0	0		0		1															unidentified		unilobe	0	0	1	0	0	0
476	F	51														probably_active	BW		0	1	M. intracellulare	0									1								PNTM	Bacterial_pneumonia	unilobe	1	0	0	0	0	0
477	F	64														probably_active	BW		0	0		0																	Bacterial_pneumonia		multilobar	0	1	1	0	1	1
478	M	48						1								indeterminate_activity	BAL	0	0	0		0																	Clinically_diagnosed_PTB	TB_pleurisy	unilobe	1	0	0	0	0	0
479	F	79														probably_active	BAL		0	1	unidenftified	0																	PNTM		multilobar	1	0	0	1	0	1
480	M	25							1							definitely_active	BW	1	1	0		1															1		Microbiological_confirmed_PTB		multilobar	1	1	0	0	0	0
481	F	26					1									probably_active	BW	0	1	0		1			1														Microbiological_confirmed_PTB		unilobe	1	0	0	0	0	0
482	M	75														indeterminate_activity	BAL		0	0		0					1												Bacterial_pneumonia		multilobar	1	0	0	1	0	0
483	F	72			1											probably_active	BAL	1	1	0		1																	Microbiological_confirmed_PTB		unilobe	1	0	0	0	0	0
484	M	47		1						1						probably_active	BW		0	0		0			1														Bacterial_pneumonia		multilobar	1	1	1	1	1	1
485	F	54														probably_active	BW	0	0	0		0																	Bacterial_pneumonia		unilobe	1	0	0	0	0	0
486	F	42														definitely_active	BW	1	1	0		1													1				Microbiological_confirmed_PTB		unilobe	0	0	0	1	0	0
487	M	42														definitely_active	BW	1	1	0		1		1															Microbiological_confirmed_PTB		multilobar	1	1	0	1	1	0
488	M	38														probably_inactive	BW		0	1	M. intracellulare	0																	PNTM		unilobe	0	0	0	1	0	0
489	M	68			1			1								probably_active	BAL	1	1	0		1																	Microbiological_confirmed_PTB		unilobe	0	0	0	0	0	1
490	F	43														probably_active	BAL	0	1	0		0		1															Microbiological_confirmed_PTB		unilobe	1	0	0	0	0	0
491	F	60														probably_active	BW		0	0		0		1															Clinically_diagnosed_PTB	TB_pleurisy	unilobe	1	0	0	0	0	0
492	M	26														probably_active	BW	0	0	0		0																	Bacterial_pneumonia		unilobe	1	0	0	0	0	0
493	F	73														probably_active	BAL	0	1	0		1		1															Microbiological_confirmed_PTB		multilobar	1	1	1	1	1	1
494	F	27														definitely_active	BW	1	1	0		1																	Microbiological_confirmed_PTB		multilobar	0	0	1	1	0	1
495	M	46														definitely_active	BW	1	1	0		1		1								1							Microbiological_confirmed_PTB		unilobe	0	0	0	0	0	1
496	M	86														probably_inactive	BW		0	0		0															1		Bacterial_pneumonia		unilobe	1	0	0	0	0	0
497	F	23														indeterminate_activity	BW		0	0		1		1															Genotypically_diagnosed_PTB		multilobar	1	0	1	1	0	0
498	M	29														definitely_active	BAL	1	1	0		1																	Microbiological_confirmed_PTB		unilobe	0	0	0	1	0	0
499	F	47														probably_active	BW	1	1	0		1		1															Microbiological_confirmed_PTB		multilobar	1	0	0	1	0	0
500	M	22														probably_active	BW	0	1	0		0																	Microbiological_confirmed_PTB		multilobar	1	1	1	1	1	1
501	M	44														definitely_active	BAL	0	1	0		1																	Microbiological_confirmed_PTB		multilobar	1	0	1	1	0	1
502	M	39														definitely_active	BW	0	1	0		1																	Microbiological_confirmed_PTB		multilobar	1	0	0	1	0	0
503	M	65														probably_inactive	BW		0	0		0		1															Bacterial_pneumonia		unilobe	1	0	0	0	0	0
504	M	65			1											probably_active	BW	0	0	0		0																	Bacterial_pneumonia		unilobe	0	0	0	1	0	0
505	F	73														probably_inactive	BAL		0	0		0		1															unidentified		multilobar	1	1	0	0	1	0
506	M	75														indeterminate_activity	BW		0	1	unidenftified	0																	PNTM		unilobe	0	1	0	0	0	0
507	M	58														definitely_active	BAL	0	0	0		0										1							Bacterial_pneumonia		unilobe	0	1	0	0	0	0
508	M	30														probably_active	BAL	0	1	0		0																	Microbiological_confirmed_PTB		unilobe	0	0	0	1	0	0
509	M	62														probably_active	BW		0	1	unidenftified	0		1															PNTM		unilobe	0	0	0	0	0	1
510	F	29														probably_active	BAL	0	1	0		1																	Microbiological_confirmed_PTB		unilobe	0	0	1	0	0	0
511	M	52														definitely_active	BW	0	1	0		0																	Microbiological_confirmed_PTB		multilobar	0	0	0	1	1	1
512	M	55			1											probably_active	BW	0	0	0		0																	LCA		unilobe	1	0	0	0	0	0
513	F	85									1					definitely_active	BAL	0	1	0		1		1												1			Microbiological_confirmed_PTB		unilobe	0	0	0	1	0	0
514	F	42			1											probably_active	BAL	0	1	0		0																	Microbiological_confirmed_PTB		unilobe	1	0	0	0	0	0
515	F	65														probably_inactive	BW		0	0		0		1															unidentified		unilobe	1	0	0	0	0	0
516	F	24														indeterminate_activity	BAL	0	0	0		0																	Histological_confirmed_PTB		unilobe	1	0	0	0	0	0
517	M	71			1	1										definitely_active	BW	0	0	0		0								1									Bacterial_pneumonia		unilobe	1	0	0	0	0	0
518	F	55														definitely_active	BW	0	0	0		0		1															Bacterial_pneumonia		unilobe	0	0	0	1	0	0
519	M	23														definitely_active	BW	1	1	0		1																	Microbiological_confirmed_PTB		multilobar	1	1	1	1	0	1
520	M	34														definitely_active	BW	0	0	0		0																	Clinically_diagnosed_PTB		unilobe	0	0	0	1	0	0
521	F	71														probably_active	BW		0	1	M. intracellulare	0		1															PNTM		unilobe	1	0	0	0	0	0
522	F	31														probably_active	BAL	0	1	0		1		1															Microbiological_confirmed_PTB		unilobe	0	0	0	0	0	1
523	M	73			1						1		1			probably_inactive	BW	0	0	0		0																	LCA		unilobe	0	0	0	0	0	1
524	F	51									1					definitely_active	BAL	1	1	0		1																	Microbiological_confirmed_PTB		unilobe	1	0	0	0	0	0
525	M	51														probably_inactive	BW		0	0		0		1															Bacterial_pneumonia		multilobar	1	0	0	1	0	0
526	M	69														probably_active	BW	0	1	0		1																	Microbiological_confirmed_PTB		multilobar	0	0	0	1	0	1
527	M	42												1		probably_active	BAL	0	1	0		1																	Microbiological_confirmed_PTB		unilobe	0	0	0	0	0	1
528	F	29														probably_active	BW	0	1	0		1																	Microbiological_confirmed_PTB		multilobar	1	0	0	1	0	0
529	F	63														probably_active	BW		0	0		0		1								1							unidentified		multilobar	0	1	1	1	1	1
530	F	75														definitely_active	BAL	1	1	0		1																	Microbiological_confirmed_PTB		unilobe	0	0	0	1	0	0
531	F	61		1												indeterminate_activity	BW		0	0		0		1															unidentified		multilobar	1	0	0	1	0	0
532	F	36														definitely_active	BW	1	1	0		1		1															Microbiological_confirmed_PTB		multilobar	1	1	1	0	0	0
533	M	45														probably_active	BW		0	0		0		1															Clinically_diagnosed_PTB	TB_pleurisy	multilobar	1	0	0	1	0	0
534	M	54											1			definitely_active	BW	0	0	0		1		1															Genotypically_diagnosed_PTB		multilobar	1	0	0	1	0	1
535	M	64														probably_active	BW		0	0		0																	unidentified		unilobe	1	0	0	0	0	0
536	M	73		1												probably_active	BAL	0	1	0		0																	Microbiological_confirmed_PTB		unilobe	0	0	1	0	0	0
537	M	64			1									1		probably_inactive	BW	0	0	0		0																	Bacterial_pneumonia	CMV	unilobe	1	0	0	0	0	0
538	F	57			1		1				1					definitely_active	BAL	0	1	0		1																	Microbiological_confirmed_PTB		unilobe	1	0	0	0	0	0
539	M	28														probably_active	BW	0	1	0		1		1															Microbiological_confirmed_PTB		unilobe	1	0	0	0	0	0
540	F	59														definitely_active	BW	0	0	0		0															1		Clinically_diagnosed_PTB		multilobar	0	0	0	1	1	1
541	F	67	1													probably_active	BAL		0	0		0																	Bacterial_pneumonia		unilobe	1	0	0	0	0	0
542	M	75														probably_active	BW	0	1	0		1																	Microbiological_confirmed_PTB		multilobar	1	0	1	0	0	0
543	F	34														probably_active	BAL	0	1	0		1																	Microbiological_confirmed_PTB		multilobar	1	1	1	1	1	1
544	F	83										1				probably_active	BW	1	1	0		1																	Microbiological_confirmed_PTB		multilobar	1	1	1	1	1	1
545	F	36														definitely_active	BW	0	1	0		1	1																Microbiological_confirmed_PTB	Bacterial_pneumonia	unilobe	0	0	1	0	0	0
546	F	19														probably_active	BAL	0	1	0		0																	Microbiological_confirmed_PTB		unilobe	0	0	0	1	0	0
547	F	33														indeterminate_activity	BW		0	0		0																	Bacterial_pneumonia		multilobar	0	0	1	0	0	1
548	F	61		1												indeterminate_activity	BW		0	0		0															1		Bacterial_pneumonia		multilobar	0	0	1	1	1	1
549	M	48														probably_inactive	BW		0	0		0						1		1									Bacterial_pneumonia		multilobar	1	0	0	1	0	0
550	F	29														probably_active	BW	1	1	0		1		1															Microbiological_confirmed_PTB		multilobar	1	0	0	0	1	1
551	M	57														probably_inactive	BAL		0	0		0		1															unidentified		multilobar	1	0	1	0	0	0
552	M	35												1		probably_active	BAL		0	0		0																	Clinically_diagnosed_PTB		multilobar	1	1	1	1	1	1
553	M	45														probably_active	BW	0	0	0		0																	Bacterial_pneumonia		unilobe	0	0	0	1	0	0
554	M	63							1							probably_inactive	BW		0	0		0		1															unidentified		unilobe	1	0	0	0	0	0
555	F	84			1											probably_inactive	BW	0	0	0		0																	Bacterial_pneumonia		unilobe	1	0	0	0	0	0
556	M	50														probably_active	BAL	0	0	0		0																CMV	Viral pneumonia		unilobe	1	0	0	0	0	0
557	M	60														definitely_active	BW	0	0	0		1															1		Genotypically_diagnosed_PTB		unilobe	1	0	0	0	0	0
558	M	73														probably_active	BW		0	0		0		1															Bacterial_pneumonia		unilobe	1	0	0	0	0	0
559	M	75														probably_active	BW		0	0		0																	Clinically_diagnosed_PTB		multilobar	0	0	0	1	1	0
560	F	79														probably_active	BAL	0	1	0		1																	Microbiological_confirmed_PTB		multilobar	1	1	1	0	0	0
561	M	64														probably_active	BW		0	0		1										1							Genotypically_diagnosed_PTB		unilobe	1	0	0	0	0	0
562	M	28														definitely_active	BAL	0	1	0		0								1									Microbiological_confirmed_PTB	Bacterial_pneumonia	unilobe	0	0	0	1	0	0
563	F	70														probably_active	BAL		0	1	unidenftified	0																	PNTM		multilobar	0	1	1	0	0	0
564	M	50														definitely_active	BW	0	0	0		1																	Genotypically_diagnosed_PTB		multilobar	1	0	1	0	0	0
565	M	83														probably_active	BW	0	1	0		1		1															Microbiological_confirmed_PTB		unilobe	1	0	0	0	0	0
566	F	54							1							definitely_active	BW	0	0	0		0		1															Clinically_diagnosed_PTB		unilobe	0	1	0	0	0	0
567	F	44				1										probably_active	BW	0	1	0		0																	Microbiological_confirmed_PTB		multilobar	1	1	1	1	1	1
568	F	28														probably_active	BW	0	1	0		1															1		Microbiological_confirmed_PTB		unilobe	0	0	0	1	0	0
569	M	77														probably_active	BW		0	0		0		1															LCA		multilobar	0	0	0	0	1	1
570	F	73														definitely_active	BW	1	1	0		1																	Microbiological_confirmed_PTB		unilobe	0	0	0	1	0	0
571	M	78											1			definitely_active	BW	0	0	0		0																	Bacterial_pneumonia		unilobe	1	0	0	0	0	0
572	F	44							1							probably_active	BAL	0	1	0		1															1		Microbiological_confirmed_PTB		multilobar	1	1	1	1	1	1
573	F	82								1						definitely_active	BW	1	1	0		1																	Microbiological_confirmed_PTB		multilobar	1	1	1	1	1	1
574	F	61														probably_active	BW		0	0		0															1		Bacterial_pneumonia		unilobe	1	0	0	0	0	0
575	M	50														definitely_active	BW	0	0	0		0		1															Bacterial_pneumonia		multilobar	0	0	1	0	0	0
576	M	63														probably_inactive	BW		0	0		0																	unidentified		multilobar	0	0	0	0	1	1
577	M	59			1						1					definitely_active	BAL	1	1	0		1																	Microbiological_confirmed_PTB		multilobar	1	0	1	1	0	0
578	M	77							1							probably_inactive	BW		0	0		0		1															Clinically_diagnosed_PTB	TB_pleurisy	unilobe	0	0	0	1	0	0
579	M	50														definitely_active	BW	0	1	0		1																	Microbiological_confirmed_PTB		unilobe	0	0	0	1	0	0
580	M	63														indeterminate_activity	BW	0	1	0		1															1		Microbiological_confirmed_PTB		unilobe	0	0	0	1	0	0
581	M	49														probably_active	BW	0	1	0		0		1															Microbiological_confirmed_PTB		multilobar	0	0	0	1	0	1
582	M	71			1					1	1		1			definitely_active	BW	0	0	0		0								1									Bacterial_pneumonia		multilobar	1	1	0	0	0	0
583	F	39														indeterminate_activity	BW		0	0		0																	Bacterial_pneumonia		multilobar	1	1	0	0	1	0
584	M	57														definitely_active	BW	0	1	0		1																	Microbiological_confirmed_PTB		multilobar	1	0	1	0	0	0
585	M	68														definitely_active	BAL		0	1	M. intracellulare	0											1						PNTM		multilobar	1	0	0	1	0	0
586	F	70														probably_inactive	BW		0	0		0															1		Bacterial_pneumonia		unilobe	0	1	0	0	0	0
587	F	68			1						1					definitely_active	BAL	1	1	0		1																	Microbiological_confirmed_PTB		unilobe	0	0	0	1	0	0
588	F	28														definitely_active	BW	1	1	0		0		1															Microbiological_confirmed_PTB		multilobar	1	0	0	1	0	0
589	F	86														definitely_active	BW	0	0	0		0																	LCA		unilobe	1	0	0	0	0	0
590	M	77														probably_active	BW	1	1	0		1										1							Microbiological_confirmed_PTB		multilobar	1	1	1	1	1	1
591	M	54														probably_active	BAL		0	0		0		1															Clinically_diagnosed_PTB	TB_pleurisy	multilobar	1	0	0	1	0	0
592	F	79														probably_active	BAL	0	1	0		1																	Microbiological_confirmed_PTB		multilobar	1	0	0	1	0	0
593	M	40														probably_active	BW	1	1	0		1		1															Microbiological_confirmed_PTB		multilobar	1	0	1	1	0	1
594	F	41														definitely_active	BAL	1	1	0		1								1									Microbiological_confirmed_PTB	Bacterial_pneumonia	multilobar	1	0	0	1	0	0
595	F	59														probably_active	BW		0	0		0		1															unidentified		unilobe	1	0	0	0	0	0
596	F	31		1												probably_active	BW		0	0		1		1															Genotypically_diagnosed_PTB		unilobe	1	0	0	0	0	0
597	F	64			1						1					indeterminate_activity	BAL		0	1	M. avium	0																	PNTM		unilobe	1	0	0	0	0	0
598	M	56														probably_active	BAL		0	1	M. intracellulare	0																	PNTM		unilobe	0	0	0	1	0	0
599	F	70														definitely_active	BW		0	0		1																	Genotypically_diagnosed_PTB		multilobar	0	0	1	0	0	0
600	F	81		1												indeterminate_activity	BW		0	1	unidenftified	0																	PNTM		multilobar	1	1	0	1	0	1
601	F	57														probably_active	BAL	0	0	0		0																	Clinically_diagnosed_PTB		unilobe	0	0	0	1	0	0
602	F	25														probably_active	BAL	1	1	0		1		1															Microbiological_confirmed_PTB		multilobar	1	0	1	1	0	0
603	F	50						1	1							probably_active	BW	0	1	0		1		1															Microbiological_confirmed_PTB		multilobar	1	0	0	0	0	1
604	F	59														probably_active	BW		0	0		0		1															Clinically_diagnosed_PTB		unilobe	0	0	1	0	0	0
605	F	68														probably_active	BW		0	0		0		1															unidentified		unilobe	1	0	0	0	0	0
606	F	23														probably_active	BW	1	1	0		1															1		Microbiological_confirmed_PTB		multilobar	1	0	0	1	0	0
607	F	23														probably_active	BAL	0	1	0		0																	Microbiological_confirmed_PTB		unilobe	1	0	0	0	0	0
608	M	31														probably_active	BW	0	1	0		1		1															Microbiological_confirmed_PTB		unilobe	1	0	0	0	0	0
609	M	63							1							definitely_active	BW	0	0	0		0		1								1							Clinically_diagnosed_PTB		multilobar	1	1	0	1	0	0
610	M	32														indeterminate_activity	BW		0	0		0																	Clinically_diagnosed_PTB	TB_pleurisy	multilobar	0	0	0	1	0	1
611	F	69														probably_active	BW	1	1	0		1																	Microbiological_confirmed_PTB		multilobar	0	0	0	1	1	1
612	F	22														probably_active	BW	0	0	0		0																	Bacterial_pneumonia		unilobe	0	0	0	1	0	0
613	M	77														indeterminate_activity	BW		0	0		0																	Bacterial_pneumonia		unilobe	1	0	0	0	0	0
614	M	53														probably_active	BW		0	0		0															1		Bacterial_pneumonia		multilobar	1	1	0	0	0	0
615	M	51														definitely_active	BW	0	1	0		1																	Microbiological_confirmed_PTB		unilobe	0	0	0	1	0	0
616	F	53														probably_inactive	BAL		0	0		0		1															unidentified		unilobe	0	0	0	1	0	0
617	F	63														indeterminate_activity	BAL		0	0		0																	Bacterial_pneumonia		unilobe	0	1	0	0	0	0
618	M	74														probably_inactive	BAL		0	0		0																	Clinically_diagnosed_PTB	TB_pleurisy	multilobar	1	0	1	0	0	0
619	F	27														definitely_active	BW	1	1	0		1		1															Microbiological_confirmed_PTB		multilobar	1	0	0	1	0	0
620	M	69														probably_active	BW	0	1	0		1		1															Microbiological_confirmed_PTB		unilobe	0	1	0	0	0	0
621	F	28														probably_active	BAL	1	1	0		1																	Microbiological_confirmed_PTB		multilobar	1	0	0	1	0	0
622	F	70									1					definitely_active	BW	1	1	0		1		1											1	1			Microbiological_confirmed_PTB		multilobar	1	0	0	1	0	1
623	M	64			1											definitely_active	BW	0	0	0		0																	Bacterial_pneumonia		unilobe	0	0	0	1	0	0
624	M	51														indeterminate_activity	BW		0	0		0		1															Bacterial_pneumonia		unilobe	0	0	0	0	0	1
625	M	75														definitely_active	BW	0	0	0		0																	Bacterial_pneumonia		unilobe	1	0	0	0	0	0
626	F	65														probably_active	BW	1	1	0		1		1								1							Microbiological_confirmed_PTB		multilobar	1	0	1	1	0	1
627	M	52			1								1			probably_active	BW	0	0	0		0																	Bacterial_pneumonia		unilobe	1	0	0	0	0	0
628	M	22														probably_active	BW		0	0		0		1															Clinically_diagnosed_PTB		multilobar	1	0	0	1	0	0
629	M	33														probably_active	BAL	0	1	0		1																	Microbiological_confirmed_PTB		unilobe	1	0	0	1	0	0
630	M	34														definitely_active	BW	0	1	0		1		1															Microbiological_confirmed_PTB		unilobe	0	0	0	1	0	0
631	M	40														definitely_active	BW	1	1	0		1		1															Microbiological_confirmed_PTB		unilobe	1	0	0	0	0	0
632	F	82			1			1				1	1			probably_active	BAL	0	1	0		1																	Microbiological_confirmed_PTB		multilobar	1	0	1	0	0	0
633	F	76														definitely_active	BW	0	1	0		1					1	1											Microbiological_confirmed_PTB	Bacterial_pneumonia	unilobe	0	0	0	0	0	1
634	M	50														definitely_active	BAL	1	1	0		1																	Microbiological_confirmed_PTB		multilobar	1	1	1	1	1	1
635	F	73							1							definitely_active	BW		0	1	unidenftified	0																	PNTM		multilobar	0	1	1	0	1	1
636	F	33														definitely_active	BW	1	1	0		1		1															Microbiological_confirmed_PTB		multilobar	1	1	1	1	0	0
637	F	28														definitely_active	BAL	1	1	0		1																	Microbiological_confirmed_PTB		unilobe	0	0	1	0	0	0
638	M	76														probably_active	BW	0	1	0		1		1															Microbiological_confirmed_PTB		unilobe	0	0	0	1	0	0
639	M	60						1								definitely_active	BW	0	1	0		1		1															Microbiological_confirmed_PTB		multilobar	1	0	0	0	0	1
640	M	59														probably_active	BW	1	1	0		1																	Microbiological_confirmed_PTB		multilobar	0	1	1	0	0	0
641	M	51														definitely_active	BW	1	1	0		1		1															Microbiological_confirmed_PTB		multilobar	1	0	1	0	0	0
642	F	65														probably_active	BW	0	1	0		1		1															Microbiological_confirmed_PTB		unilobe	0	0	0	1	0	0
643	F	33														probably_active	BAL	0	1	0		1																	Microbiological_confirmed_PTB		multilobar	0	0	1	0	0	1
644	F	86											1			definitely_active	BW		0	1	unidenftified	0								1									PNTM	Bacterial_pneumonia	unilobe	0	0	1	0	0	0
645	M	82														definitely_active	BAL		0	1	M.intracellulare	0																	CCPA	PNTM	unilobe	1	0	0	0	0	0
646	F	67														probably_active	BAL	1	1	0		1		1															Microbiological_confirmed_PTB		multilobar	1	0	0	1	0	0
647	M	38														definitely_active	BAL	0	0	0		1																	Genotypically_diagnosed_PTB		unilobe	0	0	0	1	0	0
648	F	56												1		probably_inactive	BAL	0	0	0		0																	Clinically_diagnosed_PTB	TB_pleurisy	unilobe	1	0	0	0	0	0
649	F	29														probably_active	BW	0	1	0		0		1								1							Microbiological_confirmed_PTB		multilobar	1	0	0	1	0	0
650	F	26														probably_active	BAL		0	0		0																	Clinically_diagnosed_PTB		unilobe	0	0	0	1	0	0
